# Supplementary material for: Comparison of Different Clinical Chemotherapeutical Agents’ Toxicity and Cell Response on Mesenchymal Stem Cells and Cancer Cells
Source: Cells. 2022 Sep 20;11(19):2942. doi: 10.3390/cells11192942 (PMC9563435; doi:10.3390/cells11192942)
Supplement: Supplementary file 1 [file cells-11-02942-s001.zip]

Archive with 1 entries (1 files):
- cells-1830480-supplementary.pdf
